# Supplementary material for: Elucidation of Plasma-induced Chemical Modifications on Glutathione and Glutathione Disulphide
Source: Sci Rep. 2017 Oct 23;7:13828. doi: 10.1038/s41598-017-13041-8 (PMC5653798; doi:10.1038/s41598-017-13041-8)
Supplement: Supplementary file 1 — Supplementary Table S1 [file 41598_2017_13041_MOESM1_ESM.xlsx]

## Sheet: Tabelle1
		total Int	GSH	%	GSOH	%	GSO2H	%	GSO3H	%	GSNO	%	GSSG	%	GSSO3H	%	GSSG+O	%	GSSG + 2O	%	GSH -S +OH	%
GSH	control	37866.1	15169.7	40.0614	0.106667	0.000281695	0.133334	0.00035212	2.77333	0.00732406	0.04	0.000105635	16.3733	0.0432401	0	0	0.053333	0.000140846	0	0	154	0.00406697
pos	control_B	38864.1	15216.8	39.1539	0	0	0	0	0	0	0	0	30.6063	0.0787522	0	0	0	0	0	0	185.426	0.00477114
water	1 min	68177.6	32027.3	46.9763	0.724138	0.00106213	46.6667	0.0684486	1051.41	1.54217	233.448	0.342412	5783.08	8.48237	6.47126	0.00949177	12.8506	0.0188487	18.7012	0.0002743	328.77	0.00482226
	1 min_B	70550.8	32074.5	45.4629	0	0	60.0119	0.0850619	1127.48	1.59812	280.587	0.39771	5861.65	8.3084	21.5406	0.030532	24.2303	0.0343444	32.0808	0.00045472	360.196	0.00510549
	3 min	49132.5	20517.2	41.7588	24.4603	0.0497844	93.3968	0.190092	2395.38	4.87535	559.127	1.138	8825.52	17.9627	2.31746	0.00471675	19.6984	0.0400924	47.6032	0.000968873	138.063	0.00281002
	3 min_B	51601.2	19361	37.5204	38.9511	0.0754849	124.743	0.241745	2520.55	4.88467	606.266	1.17491	8904.09	17.2556	0	0	30.586	0.0592739	79.0292	0.00153154	169.49	0.0032846
	5 min	25491.5	3123.81	12.2543	143.674	0.563616	130.047	0.510155	4265.62	16.7335	695.384	2.7279	826.419	3.24193	1.9186	0.00752644	580.442	2.277	50.3023	0.00197329	321.628	0.012617
	5 min_B	28381.9	6155.24	21.6872	151.027	0.532124	161.473	0.568927	4495.11	15.8379	742.523	2.61618	904.984	3.18859	0	0	611.868	2.15584	61.8991	0.00218093	384.48	0.0135466
	20 min	11876.4	97.64	0.822133	60.26	0.507392	73.24	0.616684	4581.46	38.5761	908.6	7.65045	7.66	0.0644976	93.76	0.789463	8.34	0.0702232	1.68	0.000141457	455	0.0383112
	20 min_B	13891.9	129.066	0.929075	70.793	0.5096	102.926	0.740907	4951.28	35.6415	955.739	6.87983	21.573	0.155292	123.806	0.891211	21.433	0.154284	0	0	486.426	0.0350151
GSSG	control	124582	797.74	0.640333	5.33654	0.00428355	78.1538	0.0627328	9335.99	7.49385	8.40385	0.00674563	52348.5	42.0193	0.769231	0.000617449	1.38462	0.00111141	0.403846	3.24161e-06	1.25962	1.01107e-05
pos	control_B	126262	791.298	0.626713	0	0	82.0193	0.0649597	9397.84	7.44314	0	0	45652	36.1566	0	0	0	0	0	0	0	0
water	1 min	88180.4	1624.82	1.84261	104.722	0.118759	78.6222	0.0891606	5892.66	6.6825	74.2667	0.0842213	35989.3	40.8132	2.24445	0.00254529	976.111	1.10695	11.1444	0.000126382	172.7	0.00195848
	1 min_B	90560.6	1468.08	1.6211	116.562	0.128711	86.1838	0.095167	5954.5	6.57515	105.19	0.116154	31375	34.6453	0	0	1007.03	1.112	25.2727	0.000279069	115.406	0.00127435
	3 min	48763.4	1594.3	3.26947	244.443	0.501284	97.557	0.200062	3292.13	6.75123	119.278	0.244607	17798.8	36.5004	0.303798	0.000623004	1594.11	3.26908	35.3418	0.000724761	386.823	0.00793265
	3 min_B	51406.7	1484.13	2.88704	239.196	0.465301	79.2337	0.154131	3353.97	6.52439	165.663	0.32226	12407.7	24.1364	0	0	1625.04	3.16114	49.0439	0.000954036	256.404	0.00498776
	5 min	35028.8	966.441	2.75899	327.831	0.935888	221.78	0.633135	4744.15	13.5436	240.881	0.687666	10131.2	28.9224	2.05085	0.00585475	1890.64	5.3974	120.949	0.00345285	428.136	0.0122224
	5 min_B	37631.6	909.961	2.41808	300.885	0.799555	244.398	0.649448	4806	12.7712	271.805	0.722277	7044.05	18.7185	132.757	0.352781	1921.57	5.10626	151.872	0.00403577	272.144	0.00723178
	20 min	11314.7	72.2045	0.638146	34.4091	0.304108	71.5682	0.632521	4891.95	43.2352	369.682	3.26726	2.34091	0.020689	132.932	1.17485	2.40909	0.0212916	0.09091	8.03465e-06	268.659	0.0237442
	20 min_B	13145.4	60.098	0.457179	46.598	0.354481	102.491	0.779675	4910.27	37.3535	385.143	2.92987	0	0	0	0	0	0	0	0	77.598	0.00590305
GSH	control	327.654	177	54.0204	2.05769	0.628008	23.0385	7.03134	32.4615	9.90727	0	0	29.5	9.0034	0	0	0	0	0	0	0	0
neg	control_B	686.47	194.96	28.4003	0	0	25.4212	3.70318	0	0	0	0	73.727	10.74	0	0	0	0	0	0	0	0
water	1 min	428.451	177.235	41.3665	4.66667	1.0892	16	3.73438	163.922	38.2591	0.078431	0.0183057	25.7647	6.01345	0.058824	0.0137295	0	0	0	0	0	0
	1 min_B	884.949	194.623	21.9926	0	0	62.2655	7.03605	64.54	7.29308	0	0	49.6969	5.61579	0	0	0	0	0	0	0	0
	3 min	1060.87	122.479	11.5451	9.625	0.90727	20.7083	1.95201	657.167	61.9457	17.5208	1.65155	110.812	10.4454	2.04167	0.192451	0	0	0	0	0	0
	3 min_B	1675.9	139.758	8.33928	24.1536	1.44123	66.9738	3.9963	703.432	41.9735	0	0	71.1405	4.24492	0	0	0	0	0	0	0	0
	5 min	1819.9	37.075	2.0372	5.825	0.320073	4.3	0.236277	1524.42	83.7642	2.65	0.145612	106.2	5.83549	16.075	0.88329	0	0	0	0	0	0
	5 min_B	2383.47	53.5327	2.246	28.1827	1.18243	27.3077	1.14571	1570.69	65.8994	25.2577	1.05971	73.2405	3.07285	38.8827	1.63135	0	0	0	0	0	0
	20 min	1603.02	3.5814	0.223415	95.9535	5.98578	1.46512	0.091397	1198.79	74.7831	9.62791	0.600609	0	0	19.2791	1.20267	0	0	0	0	0	0
	20 min_B	2403.37	0	0	88.9002	3.69899	24.1327	1.00412	1268.19	52.7672	32.4816	1.3515	0	0	0	0	0	0	0	0	0	0
GSSG	control	322.5	10.3913	3.22211	1.58696	0.49208	0.413043	0.128075	40	12.4031	0	0	225.413	69.8955	0	0	0	0	0	0	0	0
neg	control_B	348.623	1.10231	0.316189	0	0	1.47187	0.422196	1.10231	0.316189	0	0	60.835	17.4501	0	0	0	0	0	0	0	0
water	1 min	649.057	28.566	4.40116	0.188679	0.0290697	16.7547	2.5814	286.792	44.186	0.037736	0.00581398	265.132	40.8488	0.339623	0.0523256	0	0	0	0	0	0
	1 min_B	692.32	29.6249	4.27907	1.24751	0.180192	2.28524	0.330085	289.969	41.8837	0	0	77.6082	11.2099	1.34185	0.193819	0	0	0	0	0	0
	3 min	839.431	9.33333	1.11186	3.80392	0.453155	2.92157	0.348041	636.843	75.866	13.6667	1.62809	140.176	16.699	2.31372	0.27563	0	0	0	0	0	0
	3 min_B	894.432	10.3922	1.16187	4.86275	0.543669	3.92157	0.438443	641.137	71.681	1.54902	0.173185	41.0392	4.5883	3.37255	0.377061	2.78432	0.311295	0	0	0	0
	5 min	1687.95	14.9821	0.887596	24.5893	1.45676	2.03571	0.120603	1435.55	85.0473	5.28571	0.313145	63.0357	3.73446	13	0.770167	0	0	0	0	0	0
	5 min_B	1764.59	16.041	0.90905	2.89811	0.164238	0	0	1439.79	81.5936	7.40337	0.419553	15.6355	0.886073	13.9695	0.791661	0	0	0	0	0	0
	20 min	1531.54	0.4375	0.028566	101.188	6.6069	2.72917	0.178197	1057.65	69.0576	14.3333	0.935876	0.0625	0.00408086	21.4792	1.40245	0	0	0	0	0	0
	20 min_B	1624.34	2.55516	0.157304	102.246	6.29464	3.74633	0.230637	1061.88	65.3731	16.451	1.01278	1.1005	0.0677503	23.1177	1.4232	0	0	0	0	0	0
GSH	control	1123.79	392.321	34.9104	0.037736	0.00335792	7.49057	0.666544	24.7925	2.20614	0.339623	0.0302211	1.62264	0.14439	0.207547	0.0184684	0	0	0	0	0	0
neg	control_B	1294.63	379.287	29.297	0	0	7.18868	0.555269	24.7925	1.91502	1.1343	0.0876159	2.68147	0.207123	1.26638	0.0978176	0	0	0	0	0	0
buffer	1 min	867.821	161.536	18.6139	0.178571	0.0205769	7.57143	0.872464	165.804	19.1057	6.58929	0.759291	130.411	15.0274	0.5	0.0576155	0	0	0	0	0	0
	1 min_B	878.875	236.125	26.8667	1.01786	0.115814	11.2321	1.27801	157.304	17.8983	7.33929	0.835077	102.107	11.6179	0.517857	0.0589227	0	0	0	0	0	0
	3 min	1241.6	42.04	3.38595	6.52	0.525129	0.98	0.0789304	425.34	34.2574	34.24	2.75773	244.86	19.7213	5.24	0.422036	0	0	0	0	0	0
	3 min_B	958.818	67.25	7.01384	2.52273	0.263108	4.52273	0.471698	394.114	41.1041	19.75	2.05983	232.886	24.2889	2.54546	0.265478	0	0	0	0	0	0
	5 min	1162.96	31.25	2.68711	6.13462	0.527499	1.82692	0.157092	504.769	43.4038	18.4038	1.5825	9.13654	0.785627	4.07692	0.350564	0	0	0	0	0	0
	5 min_B	1125.94	34	3.01971	9.95833	0.884448	2.66667	0.23684	522.875	46.4391	21.4167	1.90212	9.24792	0.821353	3.33333	0.29605	0	0	0	0	0	0
GSSG	control	581.719	93.3438	16.0462	0.078125	0.01343	13.6875	2.35294	55.1875	9.48697	0.4375	0.0752082	202.672	34.8402	0.046875	0.00805802	0	0	0	0	0	0
neg	control_B	717.302	96.7455	13.4874	0	0	15.2321	2.12353	60.2902	8.40514	1.8259		209.475	29.2033	0	0	0	0	0	0	0	0
buffer	1 min	724.024	67.8049	9.365	0.902439	0.124642	15.7073	2.16945	132.732	18.3325	2.29268	0.316658	239.756	33.1144	0.560975	0.0774801	0	0	0	0	0	0
	1min_B	1282.26	92.4677	7.21132	0.645161	0.0503144	37.371	2.91447	208.113	16.2302	2.16129	0.168553	535	41.7233	1.59677	0.124528	0	0	0	0	0	0
	3 min	815.646	48.7083	5.97175	2.47917	0.303951	9.79167	1.20048	250.583	30.7221	6.77083	0.830119	197.917	24.265	0.895833	0.109831	0	0	0	0	0	0
	3 min_B	1116.46	70.1304	6.28152	1.21739	0.109041	29.3478	2.62866	287.63	25.7628	4.08696	0.366065	382.739	34.2816	2.28261	0.204451	0	0	0	0	0	0
	5 min	945.216	42.8627	4.53471	3.96079	0.419035	8.33333	0.881633	354.294	37.4829	8.94118	0.94594	17.2157	1.82135	1.94118	0.205369	0	0	0	0	0	0
	5 min_B	1243.95	77.5476	6.23397	1.88095	0.151208	17.2381	1.38575	441.381	35.4821	4.97619	0.400031	27.5702	2.21634	4.83334	0.388547	0	0	0	0	0	0
